# Supplementary material for: Development of spirulina for the manufacture and oral delivery of protein therapeutics
Source: Nat Biotechnol. 2022 Mar 21;40(6):956–64. doi: 10.1038/s41587-022-01249-7 (PMC9200632; doi:10.1038/s41587-022-01249-7)
Supplement: Supplementary file 3 — Supplementary Table 1: Identification of non-spirulina bacteria. For each identified bacterial species the highest-identity BLAST hit is provided, as well as the relevant rDNA amplification primers and rDNA sequence. Supplementary Table 2: Characterized spirulina strains. Information on 30 spirulina strains referenced in this study is provided, including numbers of ORFs, introduced protein constructs, integration sites and antibiotic markers. Supplementary Table 4: Oligos used in this study. Nucleotide sequence, relevant figures and description of use are indicated. [file 41587_2022_1249_MOESM3_ESM.xlsx]

## Sheet: Supp_Table_S1
Supplemental Table S1: Identification of non-spirulina bacteria
Culture Conditions	Colony phenotype	Accession number for top BLAST hit	Accession number organism	% sequence identity	rRNA target gene	Amplification primers	Sanger sequencing result
LB plus SOT	white	AP017315	Microcella alkaliphila JAM AC0309	0.9988	23S	CYGAATGGGGVAACC, ACCGCCCCAGTHAAACT	CCGAATGGGGCAACCCCGCTGGGCGCACTTGTGCGACCTAGTGACTCCCGCCTGAATATATAGGGCGGGTAGAGGGAACGTGGGGAAGTGAAACATCTCAGTACCCACAGGAAGAGAAAACAACAGTGATTCCGTTAGTAGTGGCGAGCGAAACCGGAAGAGGCTAAACCGATCATGTGTGATAGCCGGCAGGCGTTGCATGGTCGGGGTTGTGGGACTCACCCGCTGTTCTGCCGAACAGCAAGGGTTACAGCGCGATATAGACGAATGGCATTGAAAGGCCAGCCACAGAGGGTGCCAGCCCCGTAGTCGAAATGTCGTAATGGCCCGGAGAGTATCCCAAGTAGCACGGGGCCCGAGAAATCCCGTGTGAATCTGTCAGGACCACCTGATAAGCCT…
LB	yellow	NR_122018	Sphingomonas sanxanigenens strain NX02	0.9752	23S	CYGAATGGGGVAACC, ACCGCCCCAGTHAAACT	ACCGCCCCAGTCAAACTACCCGCCACAGAGGGTCCCTGAACCGGATAACGGTTCGAGGTTAGACATCAGAAATCAACAGGGTGGTATTTCACCGTAGGCTCCACACCAGCTGGCGCCAGTGCTTCAAAGCCTCCCACCTATGCTACACAATTAATTCCTAATGCCACTCTGAAGCTGCAGTAAAGGTGCACGGGGTCTTTCCGTCTAACCGCGGGTACTCCGCATCTTCACGGAGAATTCAATTTCGCTGAGCATGTCCTGGAGACAGTGGGGAAGTCGTTACGCCATTCGTGCAGGTCGGAACTTACCCGACAAGGAATTTCGCTACCTTAGGACCGTTATAGTTACGGCCGCCGTTTACCTGGGCTTCGTTTCGGAGCTTGCACCCCTCCACTTAAC…

## Sheet: Supp_Table_S2
Supplemental Table S2: Characterized spirulina strains
Spirulina strain	Parent strain	Number of introduced ORFs	Introduced protein construct(s)	Transgene promoter	Transgene integration locus (reference genome NC_016640.1)	Native protein sequence at integration locus	Associated protein number	Selection marker	Strain antibiotic resistance	Description
SP3	n/a	0	n/a	n/a	n/a	n/a		n/a	n/a	wild-type strain UTEX LB1926
SP7	n/a	0	n/a	n/a	n/a	n/a		n/a	n/a	wild-type strain NIES39
SP13	SP7	2	MAA	cpc290	6398530..6400101 (-)	flotillin (WP_014277408)		aadA	streptomycin	constitutive expression of mammary associated amyloid (MAA)
SP79	SP7	2	wHcAg-2xmyc	cpc600	6398530..6400101 (-)	flotillin (WP_014277408)		aadA	streptomycin	constitutive expression of woodchuck hepatitis viral capsid protein with C-terminal 2 myc tags
SP82	SP7	2	wHcAg-csp-2xmyc	cpc600	6398530..6400101 (-)	flotillin (WP_014277408)		aadA	streptomycin	constitutive expression of P. yoelii circumsporozoite antigen (csp) inserted into woodchuck hepatitis viral capsid protein with C-terminal 2 myc tags
SP84	SP3	3	cpcB, cpcA	cpc290	6398530..6400101 (-)	flotillin (WP_014277408)		aadA	streptomycin	constitutive expression of cpcB and cpcA
SP205	SP3	1	n/a	n/a	1681491..1682066 (+)	N-acetyltransferase (WP_006618409)		aadA	streptomycin	chassis strain for markerless integration at KmR locus
SP227	SP205	6	cpcB, cpcA, cpcH, cpcI, cpcD	cpc290	1681491..1682066 (+)	N-acetyltransferase (WP_006618409)		endogenous kmR	kanamycin	constitutive expression of cpcBAHID operon
SP230	SP205	8	cpcB, cpcA, cpcH, cpcI, cpcD, cpcE, cpcF	cpc290	1681491..1682066 (+)	N-acetyltransferase (WP_006618409)		endogenous kmR	kanamycin	constitutive expression of cpcBAHIDEF operon (6 kb cassette)
SP257	SP3	2	G1vhh-TRX	cpc600	6398530..6400101 (-)	flotillin (WP_014277408)		aadA	streptomycin	constitutive expression of anti-botulinum VHH G1 fused to C-terminal thioredoxin
SP526	SP3	2	FlagV6-MBP	cpc600	6398530..6400101 (-)	flotillin (WP_014277408)		aadA	streptomycin	constitutive expression of anti-campy VHH FlagV6 fused to C-terminal MBP
SP607	SP3	2	GST	cpc290	6398530..6400101 (-)	flotillin (WP_014277408)		aadA	streptomycin	constitutive expression of glutathione S-transferase
SP699	SP3	2	eGFP-ank1c2	cpc600	6398530..6400101 (-)	flotillin (WP_014277408)		aadA	streptomycin	constitutive expression of eGFP fused to a C-terminal self-assembling dimer ank1c2
SP909	SP526	1	n/a	n/a	1818248..1818766 (-)	cpcB (WP_006618344)		nptII	kanamycin & streptomycin	deletion of phycocyanin locus in strain expressing FlagV6-MBP (sequential integration)
SP985	SP3	2	5Dvhh-diPP7	cpc600	6398530..6400101 (-)	flotillin (WP_014277408)		aadA	streptomycin	constitutive expression of anti-tcdB VHH 5d fused to C-terminal dimer of bacteriophage PP7 coat protein
SP1182	SP205	2	FlagV6F23-MBP	cpc600	1681491..1682066 (+)	N-acetyltransferase (WP_006618409)	aa682	endogenous kmR	kanamycin	constitutive expression of anti-campy VHH FlagV6F23 fused to C-terminal MBP
SP1287	SP205	2	PlyCD	cpc600	1681491..1682066 (+)	N-acetyltransferase (WP_006618409)		endogenous kmR	kanamycin	constitutive expression of anti-C. difficile endolysin
SP1313	SP205	2	MBP-5HVZ-7Fvhh	cpc600	1681491..1682066 (+)	N-acetyltransferase (WP_006618409)		endogenous kmR	kanamycin	constitutive expression of anti-tcdB VHH 7F fused to N-terminal MBP and self-assembling dimer scaffold 5HVZ
SP1464	SP205	2	VHH72(D61R)-MBP	cpc600	1681491..1682066 (+)	N-acetyltransferase (WP_006618409)	PP622	endogenous kmR	kanamycin	constitutive expression of D61R mutant of anti-RBD VHH-72 fused to C-terminal MBP
SP1477	SP205	2	VHH72(D61R)-5HVZ-MBP	cpc600	1681491..1682066 (+)	N-acetyltransferase (WP_006618409)	PP661	endogenous kmR	kanamycin	constitutive expression of D61R mutant of anti-RBD VHH-72 fused to C-terminal MBP and self-assembling dimer scaffold 5HVZ
SP1485	SP205	2	MBP-5HVZ-VHH72(D61R)	cpc600	1681491..1682066 (+)	N-acetyltransferase (WP_006618409)		endogenous kmR	kanamycin	constitutive expression of D61R mutant of anti-RBD VHH-72 fused to N-terminal MBP and self-assembling dimer scaffold 5HVZ
SP1490	SP205	2	MBP-4B0F-VHH72(D61R)	cpc600	1681491..1682066 (+)	N-acetyltransferase (WP_006618409)		endogenous kmR	kanamycin	constitutive expression of D61R mutant of anti-RBD VHH-72 fused to N-terminal MBP and self-assembling heptamer scaffold 4B0F
SP1495	SP205	2	VHH72(D61R)-scTRP	cpc600	1681491..1682066 (+)	N-acetyltransferase (WP_006618409)		endogenous kmR	kanamycin	constitutive expression of D61R mutant of anti-RBD VHH-72 fused to C-terminal self-assembling trimer scaffold scTRP
SP1741	SP205	2	MBP-5HVZ-S3bC8	cpc600	1681491..1682066 (+)	N-acetyltransferase (WP_006618409)		endogenous kmR	kanamycin	constitutive expression of anti-RBD VHH S3bC8 fused to N-terminal MBP and self-assembling dimer scaffold 5HVZ
SP1772	SP205	2	Nano26vhh	cpc600	1681491..1682066 (+)	N-acetyltransferase (WP_006618409)		endogenous kmR	kanamycin	constitutive expression of anti-norovirus VHH Nano26
SP1773	SP205	2	Nano26vhh-MBP	cpc600	1681491..1682066 (+)	N-acetyltransferase (WP_006618409)	PP496	endogenous kmR	kanamycin	constitutive expression of anti-norovirus VHH Nano26 fused to C-terminal MBP
SP1785	SP205	2	M6vhh	cpc600	1681491..1682066 (+)	N-acetyltransferase (WP_006618409)		endogenous kmR	kanamycin	constitutive expression of anti-norovirus VHH M6
SP1786	SP205	2	M6vhh-MBP	cpc600	1681491..1682066 (+)	N-acetyltransferase (WP_006618409)		endogenous kmR	kanamycin	constitutive expression of anti-norovirus VHH M6 fused to C-terminal MBP
SP1790	SP205	2	MBP-M6vhh	cpc600	1681491..1682066 (+)	N-acetyltransferase (WP_006618409)		endogenous kmR	kanamycin	constitutive expression of anti-norovirus VHH M6 fused to N-terminal MBP
SP1825	SP205	2	MBP-5HVZ-RN-5	cpc600	1681491..1682066 (+)	N-acetyltransferase (WP_006618409)		endogenous kmR	kanamycin	constitutive expression of anti-RBD VHH RN-5 fused to N-terminal MBP and self-assembling dimer scaffold 5HVZ

## Sheet: Supp_Table_S4
Supplemental Table S4: Oligos used in this study
Oligo name	Oligo sequence	Relevant Figure(s)	Description
MP1	CTAAGCCAAGCCAGAACCTTTG	Figure 1b	forward primer from genomic DNA outside left homology arm
MP2	GAGATCACCAAGGTAGTCGGCAA	Figure 1b	reverse primer from KmR gene
MP3	CTCTAAGCAAGTCAACAAGTAGGAG	Figure 1b	forward primer from 3'-end of transgene cassette
MP4	TAATCGCCGCCACCATAGTC	Figure 1b	reverse primer from genomic DNA outside right homology arm
MP5	GATGCTGCCCAAATTATTGAAGATGG	Figure 1b,1c,1d	forward primer from left homology arm
MP6	CGCCACATCAATACCCGTAG	Figure 1b,1c,1d	reverse primer from right homology arm
cpcB forward	CTTGCGTGACATGGAAATCATC	Extended Data Figure 2a,2b	forward qPCR primer for cpcB gene
cpcB probe	TGGCGATGCAAGTGTTCTCGAAGA	Extended Data Figure 2a,2b	qPCR probe for cpcB gene
cpcB reverse	GTTCCCAAAGCCAGGTAAGT	Extended Data Figure 2a,2b	reverse qPCR primer for cpcB gene
Pcpc600 forward	GGTGACACCGATGGATTGAT	Extended Data Figure 2a	forward qPCR primer for Pcpc600
Pcpc600 probe	TCATGGTGTGTCCAATCCCAACTCA	Extended Data Figure 2a	qPCR probe for Pcpc600
Pcpc600 reverse	CTCCTACTTGTTGACTTGCTTAGa	Extended Data Figure 2a	reverse qPCR primer for Pcpc600
aa682 forward	TTAAGGGTCGCTTTACCATCTC	Extended Data Figure 2b	forward qPCR primer for aa682 gene
aa682 probe	CGCTGCAAATGTCGTCACTGAAACC	Extended Data Figure 2b	qPCR probe for aa682 gene
aa682 reverse	TGCAATAGTACACTGCCGTATC	Extended Data Figure 2b	reverse qPCR primer for aa682 gene
